# Supplementary material for: Efficient mRNA Delivery In Vitro and In Vivo Using a Polycharged Biodegradable Nanomaterial
Source: Int J Mol Sci. 2024 Dec 19;25(24):13620. doi: 10.3390/ijms252413620 (PMC11728123; doi:10.3390/ijms252413620)
Supplement: Supplementary file 1 [file ijms-25-13620-s001.zip]

Archive with 1 entries (1 files):
- ijms-3353384-supplementary.pdf
